# Supplementary material for: Genotypic Diversity of Candida parapsilosis Complex in Invasive Candidiasis at a Pediatric Tertiary Hospital: A 5-Year Retrospective Study
Source: J Fungi (Basel). 2022 Dec 6;8(12):1280. doi: 10.3390/jof8121280 (PMC9784890; doi:10.3390/jof8121280)
Supplement: Supplementary file 1 [file jof-08-01280-s001.zip]

Archive with 1 entries (1 files):
- jof-2073079-supplementary.pdf
